# Supplementary material for: Suspension Cell Culture of Polyscias fruticosa (L.) Harms in Bubble-Type Bioreactors—Growth Characteristics, Triterpene Glycosides Accumulation and Biological Activity
Source: Plants (Basel). 2023 Oct 22;12(20):3641. doi: 10.3390/plants12203641 (PMC10610180; doi:10.3390/plants12203641)
Supplement: Supplementary file 1 [file plants-12-03641-s001.zip]

Archive with 1 entries (1 files):
- plants-2633309-supplementary.pdf
